# Supplementary material for: Using Popular Foods Consumed to Inform Development of Digital Tools for Dietary Assessment and Monitoring
Source: Nutrients. 2022 Nov 14;14(22):4822. doi: 10.3390/nu14224822 (PMC9698260; doi:10.3390/nu14224822)
Supplement: Supplementary file 1 [file nutrients-14-04822-s001.zip]

Archive with 1 entries (1 files):
- nutrients-1902509-supplementary.pdf
